# Supplementary material for: Targeted High-Throughput Sequencing Enables the Detection of Single Nucleotide Variations in CRISPR/Cas9 Gene-Edited Organisms
Source: Foods. 2023 Jan 18;12(3):455. doi: 10.3390/foods12030455 (PMC9914749; doi:10.3390/foods12030455)
Supplement: Supplementary file 1 [file foods-12-00455-s001.zip]

Archive with 1 entries (1 files):
- foods-2134004-supplementary.pdf
